# Supplementary material for: Continuous expansion of the geographic range linked to realized niche expansion in the invasive Mourning gecko Lepidodactylus lugubris (Duméril & Bibron, 1836)
Source: PLoS One. 2020 Jul 6;15(7):e0235060. doi: 10.1371/journal.pone.0235060 (PMC7337341; doi:10.1371/journal.pone.0235060)
Supplement: S1 Dataset — (CSV) [file pone.0235060.s001.csv]

Species	DECLAT	DECLON	COUNTRY	YEAR
L. lugubris	22.220055	-159.471843	US	2017
L. lugubris	-0.901317	-89.608238	EC	2017
L. lugubris	-27.150367	-109.423114	CL	2005
L. lugubris	21.26635	-157.814178	US	2017
L. lugubris	21.159825	-156.73765	US	2015
L. lugubris	-13.947669	-171.516139	WS	2016
L. lugubris	-13.497639	-172.763169	WS	2016
L. lugubris	-13.518369	-172.747911	WS	2016
L. lugubris	-9.37966	159.87025	SB	2015
L. lugubris	-8.71219	141.64673	PG	2015
L. lugubris	-9.41078	147.16418	PG	2015
L. lugubris	-12.3697	130.8725	AU	2015
L. lugubris	-11.012574	136.752154	AU	1987
L. lugubris	9.116334	-79.698054	PA	2017
L. lugubris	9.152102	-79.84648	PA	2016
L. lugubris	21.308794	-157.817829	US	2017
L. lugubris	21.876995	-159.458267	US	2017
L. lugubris	21.308841	-157.817873	US	2017
L. lugubris	21.334067	-157.711717	US	2017
L. lugubris	21.29661	-157.812088	US	2017
L. lugubris	16.081182	-86.93053	HN	2017
L. lugubris	22.208369	-159.370894	US	2012
L. lugubris	-27.14645	-109.427219	CL	2017
L. lugubris	-27.146387	-109.427174	CL	2017
L. lugubris	6.81846	-58.128839	GY	2017
L. lugubris	19.491256	-154.895782	US	2016
L. lugubris	21.947487	-159.36628	US	2016
L. lugubris	20.934588	-156.690583	US	2016
L. lugubris	20.934663	-156.690613	US	2016
L. lugubris	10.468284	-84.665566	CR	2016
L. lugubris	10.46826	-84.665569	CR	2016
L. lugubris	-16.913693	177.3874	FJ	2015
L. lugubris	19.679972	-155.97016	US	2015
L. lugubris	10.503554	-84.705244	CR	2016
L. lugubris	8.62146	-80.139127	PA	2011
L. lugubris	9.310144	-78.985222	PA	2016
L. lugubris	21.334017	-157.711655	US	2016
L. lugubris	21.333953	-157.711883	US	2016
L. lugubris	21.296579	-157.812091	US	2016
L. lugubris	-27.147355	-109.427857	CL	2016
L. lugubris	-18.251224	178.066841	FJ	2011
L. lugubris	-0.741107	-90.312681	EC	2015
L. lugubris	-0.741589	-90.311952	EC	2015
L. lugubris	13.590627	144.864533	GU	2015
L. lugubris	-4.683333	149.5	PG	1982
L. lugubris	-27.15	-109.433333	CL	1934
L. lugubris	-2.2	147.2	PG	1985
L. lugubris	-2	146.566667	PG	1985
L. lugubris	-4.433333	145.366667	PG	1983
L. lugubris	-3.233333	143.3	PG	1983
L. lugubris	-1.533333	145.083333	PG	1985
L. lugubris	-5.583333	150.883333	PG	1985
L. lugubris	-4.216667	144.7	PG	1982
L. lugubris	-2.520493	147.228447	PG	1985
L. lugubris	-3.433333	143.583333	PG	1983
L. lugubris	-27.066667	-109.333333	CL	1934
L. lugubris	-5.633333	146.3	PG	1985
L. lugubris	-4.383333	145.2	PG	1982
L. lugubris	-2.083333	147.116667	PG	1985
L. lugubris	-1.3	144.35	PG	1985
L. lugubris	-6.083333	138.383333	ID	1973
L. lugubris	-17.633333	-149.6	PF	1939
L. lugubris	-4.666667	144.983333	PG	1985
L. lugubris	-3.973495	144.974822	PG	1984
L. lugubris	-17.766667	-149.416667	PF	1939
L. lugubris	-5.551608	150.244839	PG	1982
L. lugubris	-10.44	-161.02	CK	1960
L. lugubris	-10.42	-161.04	CK	1960
L. lugubris	-8.544367	151.08315	PG	2009
L. lugubris	-5.20973	145.80743	PG	2012
L. lugubris	-12.3697	130.87248	AU	2015
L. lugubris	7.3455	134.502197	PW	2004
L. lugubris	7.334167	134.455267	PW	2008
L. lugubris	7.149391	134.350369	PW	2006
L. lugubris	7.334367	134.454533	PW	2004
L. lugubris	7.341867	134.463167	PW	2004
L. lugubris	13.3831	144.662	GU	2001
L. lugubris	21.2908	-157.818	US	1945
L. lugubris	13.3469	144.634	GU	1995
L. lugubris	-10.3	166.3	SB	1998
L. lugubris	-6.42	147.83	PG	1944
L. lugubris	20.8729	-156.315	US	1997
L. lugubris	21.8739	-159.454	US	1987
L. lugubris	13.2669	144.742	GU	1995
L. lugubris	-14.18	-169.67	AS	1976
L. lugubris	15.0961	145.746	MP	1996
L. lugubris	14.1717	145.229	MP	2000
L. lugubris	14.1747	145.229	MP	2000
L. lugubris	21.3869	-157.922	US	1902
L. lugubris	-17.77	177.42	FJ	1992
L. lugubris	13.2431	144.704	GU	1995
L. lugubris	-14.28	-170.58	AS	1976
L. lugubris	18.1275	145.763	MP	2010
L. lugubris	7.20711	134.373	PW	1998
L. lugubris	13.6511	144.864	GU	1997
L. lugubris	7.3369	134.476	PW	1993
L. lugubris	22.232	-159.402	US	1967
L. lugubris	20.8308	-156.928	US	1999
L. lugubris	13.4694	144.706	GU	2001
L. lugubris	13.3842	144.662	GU	2001
L. lugubris	7.35169	134.442	PW	2001
L. lugubris	21.4639	-157.953	US	1897
L. lugubris	21.4169	-157.747	US	2000
L. lugubris	13.3789	144.689	GU	1996
L. lugubris	15.1239	145.727	MP	1996
L. lugubris	20.8839	-156.505	US	1997
L. lugubris	13.24	144.65	MP	1993
L. lugubris	-27.1478	-109.425	CL	1999
L. lugubris	13.65	144.86	GU	1997
L. lugubris	13.4011	144.658	GU	1995
L. lugubris	14.85	145.55	MP	1995
L. lugubris	15.0422	145.626	MP	2008
L. lugubris	-27.12	-109.425	CL	1999
L. lugubris	21.3467	-157.71	US	2000
L. lugubris	-21.9236	-157.953	CK	1984
L. lugubris	14.1783	145.241	MP	2000
L. lugubris	7.335	134.474	PW	1993
L. lugubris	20.7927	-156.358	US	1899
L. lugubris	15.0856	145.649	MP	2008
L. lugubris	13.4592	144.694	GU	2001
L. lugubris	14.1311	145.129	MP	2000
L. lugubris	13.4469	144.618	MP	1996
L. lugubris	7.21708	134.384	PW	2001
L. lugubris	13.46	144.671	MP	1988
L. lugubris	13.4461	144.617	MP	1995
L. lugubris	15.125	145.724	MP	1996
L. lugubris	-7.416229	144.247847	PG	1972
L. lugubris	15.1481	145.787	MP	1996
L. lugubris	13.2461	144.715	GU	1995
L. lugubris	21.4111	-157.809	US	1987
L. lugubris	-15.5903	167.246	VU	1944
L. lugubris	13.4431	144.624	MP	1991
L. lugubris	15.0422	145.63	MP	2008
L. lugubris	13.327	144.65	GU	1988
L. lugubris	-16.87	179.98	FJ	1982
L. lugubris	15.2661	145.806	MP	1996
L. lugubris	-14.17	-169.67	AS	1976
L. lugubris	-14.33	-170.72	AS	1976
L. lugubris	13.3781	144.649	GU	1995
L. lugubris	14.1494	145.228	MP	2000
L. lugubris	-14.23	-169.5	AS	1976
L. lugubris	13.4911	144.767	GU	1995
L. lugubris	-9.014723	-157.996	CK	1965
L. lugubris	21.9796	-159.716	US	1987
L. lugubris	-1.85	175.55	KI	1951
L. lugubris	22.0578	-159.353	US	1996
L. lugubris	-21.2042	-159.753	CK	1984
L. lugubris	18.7375	145.653	MP	1988
L. lugubris	7.19017	134.24	PW	2003
L. lugubris	-21.38	-174.92	TO	1992
L. lugubris	-14.18	-169.62	AS	1976
L. lugubris	-0.252778	-79.3794	EC	1980
L. lugubris	-9.88	167.175	SB	1998
L. lugubris	19.4272	-155.877	US	2000
L. lugubris	13.4597	144.696	GU	2001
L. lugubris	7.34239	134.463	PW	2002
L. lugubris	21.0711	-156.975	US	1998
L. lugubris	-15.5247	167.245	VU	1993
L. lugubris	21.4211	-157.748	US	1999
L. lugubris	14.1775	145.241	MP	2000
L. lugubris	21.5025	-158.026	US	2000
L. lugubris	-14.25	-170.57	AS	1976
L. lugubris	-21.2458	-159.729	CK	1999
L. lugubris	-21.2083	-159.824	CK	1999
L. lugubris	13.4	144.657	GU	1995
L. lugubris	13.3761	144.648	GU	1995
L. lugubris	-21.9292	-157.956	CK	1984
L. lugubris	-14.25	-170.58	AS	1976
L. lugubris	-11.05	-171.08	AS	1976
L. lugubris	-21.38	-174.95	TO	1992
L. lugubris	21.4011	-157.799	US	1999
L. lugubris	7.3261	134.449	PW	1992
L. lugubris	7.3331	134.454	PW	1993
L. lugubris	-18.15	178.47	FJ	1982
L. lugubris	13.4131	144.644	GU	1995
L. lugubris	13.2489	144.729	GU	1995
L. lugubris	13.59	144.86	GU	1990
L. lugubris	7.097468	134.238529	PW	2002
L. lugubris	-14.28	-170.55	AS	1976
L. lugubris	-13.83	-171.75	WS	1988
L. lugubris	7.04356	134.259	PW	2001
L. lugubris	19.6007	-155.101	US	1997
L. lugubris	21.457	-158.07	US	1944
L. lugubris	21.3959	-157.725	US	1987
L. lugubris	-27.08	-109.342	CL	1999
L. lugubris	-18.9825	-179.867	FJ	1982
L. lugubris	-27.1389	-109.421	CL	1999
L. lugubris	-14.28	-170.7	AS	1976
L. lugubris	9.59272	138.155	FM	2000
L. lugubris	19.4258	-155.875	US	2000
L. lugubris	-3.580212	143.652857	PG	1978
L. lugubris	21.3953	-157.725	US	1987
L. lugubris	-7.868225	143.250858	PG	1971
L. lugubris	21.4116	-157.818	US	1987
L. lugubris	21.3514	-157.701	US	2000
L. lugubris	21.8828	-159.48	US	1998
L. lugubris	21.5108	-157.838	US	1999
L. lugubris	28.2042	-177.379	UM	1966
L. lugubris	-8.89	160.76	SB	1990
L. lugubris	20.8753	-156.979	US	1999
L. lugubris	-14.27	-170.68	AS	1976
L. lugubris	7.3269	134.45	PW	2001
L. lugubris	21.3958	-157.72	US	1987
L. lugubris	21.6628	-157.923	US	1967
L. lugubris	-14.17	-169.68	AS	1976
L. lugubris	-14.35	-170.72	AS	1976
L. lugubris	7.3669	134.43	PW	1996
L. lugubris	21.4768	-157.783952	US	1968
L. lugubris	-6.605097	147.852807	PG	1944
L. lugubris	13.6331	144.849	GU	1990
L. lugubris	21.3033	-157.828	US	1900
L. lugubris	7.197	134.376	PW	2001
L. lugubris	7.483504	134.512407	PW	2003
L. lugubris	7.3297	134.454	PW	1994
L. lugubris	21.4	-157.721	US	1967
L. lugubris	7.22281	134.395	PW	2002
L. lugubris	7.4561	134.501	PW	1993
L. lugubris	19.4917	-155.912	US	2000
L. lugubris	16.7	145.8	MP	1997
L. lugubris	9.5186	138.121	FM	2000
L. lugubris	16.7567	-169.533	UM	1964
L. lugubris	6.9972	158.231	FM	1995
L. lugubris	21.499668	-157.838428	US	1968
L. lugubris	-10.25	166.3	SB	1998
L. lugubris	21.4081	-157.746	US	1999
L. lugubris	21.3289	-157.657	US	1966
L. lugubris	-14.32	-170.7	AS	1976
L. lugubris	-9.936795	-150.185534	KI	1988
L. lugubris	21.3149	-157.813	US	2000
L. lugubris	21.448566	-157.723	US	1968
L. lugubris	19.7324	-155.122	US	1997
L. lugubris	-27.1208	-109.43	CL	1999
L. lugubris	-21.9111	-157.953	CK	1984
L. lugubris	7.282691	134.311582	PW	2001
L. lugubris	-5.16	145.8	PG	1990
L. lugubris	13.3539	144.674	GU	1996
L. lugubris	21.3332	-157.871	US	1987
L. lugubris	13.4689	144.707	GU	2001
L. lugubris	13.34	144.63	MP	1995
L. lugubris	-14.3	-170.77	AS	1976
L. lugubris	18.77	145.67	MP	1945
L. lugubris	15.15	145.78	MP	1995
L. lugubris	22.1936	-159.508	US	1996
L. lugubris	-8.038054	142.959861	PG	1977
L. lugubris	7.483704	134.512407	PW	1996
L. lugubris	-14.35	-170.73	AS	1976
L. lugubris	21.4364	-157.835	US	1997
L. lugubris	-21.272119	-159.758741	CK	2013
L. lugubris	20.722282	-156.435935	US	2014
L. lugubris	9.266133	-82.40875	PA	2009
L. lugubris	9.525867	-82.509933	PA	2009
L. lugubris	21.5532	-158.11496	US	2016
L. lugubris	21.279472	-157.826112	US	2016
L. lugubris	20.861588	-156.144573	US	2016
L. lugubris	1.56573	99.2856	ID	2008
L. lugubris	-9.221683	150.240233	PG	2012
L. lugubris	-3.586	143.64212	PG	2012
L. lugubris	-6.11894	141.30211	PG	2012
L. lugubris	-8.82865	146.52869	PG	2012
L. lugubris	-9.07353	143.21118	PG	2012
L. lugubris	-15.312778	167.984444	VU	2002
L. lugubris	-9.410933	147.164017	PG	2009
L. lugubris	-10.228362	150.859877	PG	2006
L. lugubris	-10.305867	150.437183	PG	2006
L. lugubris	-10.201517	150.3541	PG	2006
L. lugubris	-2.684433	141.304883	PG	2006
L. lugubris	-10.0368	148.564633	PG	2009
L. lugubris	-5.940183	155.040167	PG	2005
L. lugubris	-2.11	147.067667	PG	1999
L. lugubris	-2.672833	150.191167	PG	1999
L. lugubris	-9.0515	149.057	PG	2001
L. lugubris	-5.1538	145.8031	PG	2004
L. lugubris	-8.407283	146.986733	PG	2004
L. lugubris	-17.575278	168.283889	VU	2004
L. lugubris	-18.865833	169.286944	VU	2004
L. lugubris	-19.52	170.24	VU	2004
L. lugubris	-17.768611	168.306944	VU	2004
L. lugubris	-18.864444	169.285556	VU	2004
L. lugubris	-18.869167	169.288056	VU	2004
L. lugubris	-19.518889	170.238056	VU	2004
L. lugubris	-19.5275	170.237778	VU	2004
L. lugubris	-18.866667	169.2925	VU	2004
L. lugubris	-20.2325	169.794444	VU	2004
L. lugubris	-19.624722	169.464444	VU	2005
L. lugubris	-19.492222	169.418056	VU	2005
L. lugubris	-19.437222	169.300556	VU	2005
L. lugubris	-19.264722	169.608611	VU	2005
L. lugubris	-15.175	166.841667	VU	2001
L. lugubris	-19.533889	169.510556	VU	2004
L. lugubris	-19.388333	169.303889	VU	2005
L. lugubris	-16.139444	167.195556	VU	2005
L. lugubris	-19.539444	169.505833	VU	2004
L. lugubris	-17.787222	168.312778	VU	2004
L. lugubris	-19.630278	169.469444	VU	2005
L. lugubris	-19.518056	170.236111	VU	2004
L. lugubris	-19.538611	169.500833	VU	2004
L. lugubris	-13.903333	167.541389	VU	2001
L. lugubris	-17.617778	168.501389	VU	2004
L. lugubris	-16.486111	167.448889	VU	2002
L. lugubris	-16.011111	167.371944	VU	2005
L. lugubris	-19.517222	170.239167	VU	2004
L. lugubris	-14.889722	166.559167	VU	2005
L. lugubris	-20.223936	169.820964	VU	2004
L. lugubris	-13.325	166.633333	VU	2001
L. lugubris	-16.149444	167.195278	VU	2005
L. lugubris	-19.535278	169.508611	VU	2004
L. lugubris	-20.240833	169.789167	VU	2004
L. lugubris	-17.617778	168.508611	VU	2004
L. lugubris	-15.611389	166.780833	VU	2002
L. lugubris	-13.873056	167.547222	VU	2001
L. lugubris	8.57284	-76.81599	CO	2014
L. lugubris	8.35753	-77.11275	CO	2014
L. lugubris	8.0882	-76.83678	CO	2014
L. lugubris	21.316038	-157.80005	US	2016
L. lugubris	-14.012152	-171.717038	WS	1991
L. lugubris	-19.750639	-175.054528	TO	1988
L. lugubris	-11.610733	166.85925	SB	1985
L. lugubris	7.149491	134.348586	PW	2015
L. lugubris	7.150008	134.348303	PW	2015
L. lugubris	7.327283	134.451817	PW	2015
L. lugubris	-8.10342	156.84044	SB	2014
L. lugubris	-7.03582	155.85803	SB	2014
L. lugubris	-8.04334	156.77538	SB	2014
L. lugubris	-8.06015	156.96698	SB	2014
L. lugubris	-21.2	-159.816	CK	1983
L. lugubris	-17.75	168.3	VU	1983
L. lugubris	1.383	173.133	KI	1983
L. lugubris	-20.08277	163.98471	NC	2001
L. lugubris	-21.25694	165.61916	NC	2003
L. lugubris	20.87549	-156.487236	US	2016
L. lugubris	20.875455	-156.487293	US	2016
L. lugubris	21.269645	-157.815675	US	2016
L. lugubris	22.22361	-159.48528	US	1984
L. lugubris	-9.633333	160.2	SB	1944
L. lugubris	8.689517	-83.6647	CR	2014
L. lugubris	20.880811	-156.546842	US	2015
L. lugubris	22.221496	-159.483719	US	2012
L. lugubris	21.299382	-157.919615	US	2015
L. lugubris	19.91933	-155.885222	US	2015
L. lugubris	19.920183	-155.886147	US	2015
L. lugubris	19.66312	-155.94896	US	1966
L. lugubris	21.45336	-157.82602	US	1966
L. lugubris	20.0268	-155.8171	US	1966
L. lugubris	21.307048	-157.827831	US	1963
L. lugubris	1.096298	154.824468	FM	1954
L. lugubris	13.58083	144.92417	GU	1951
L. lugubris	21.290819	-157.818085	US	1912
L. lugubris	21.29213	-157.858078	US	1939
L. lugubris	-9.585651	160.197525	SB	1944
L. lugubris	21.30323	-157.829254	US	1900
L. lugubris	15.1925	145.74806	MP	1945
L. lugubris	-17.03169	-149.56046	PF	2010
L. lugubris	-17.5602	-149.81979	PF	2010
L. lugubris	-17.49039	-149.82625	PF	2010
L. lugubris	-17.49098	-149.82655	PF	2010
L. lugubris	-17.483382	-149.903	PF	2010
L. lugubris	-17.48814	-149.82634	PF	2008
L. lugubris	-17.47825	-149.77753	PF	2008
L. lugubris	-17.51544	-149.84785	PF	2010
L. lugubris	-17.57295	-149.79665	PF	2008
L. lugubris	-17.49017	-149.82637	PF	2008
L. lugubris	-17.5164	-149.8495	PF	2006
L. lugubris	-17.57177	-149.86588	PF	2008
L. lugubris	-17.47448	-149.77661	PF	2008
L. lugubris	-17.5307	-149.9036	PF	2006
L. lugubris	-17.4912	-149.8263	PF	2006
L. lugubris	-17.4923	-149.8265	PF	2006
L. lugubris	-17.5201	-149.8498	PF	2006
L. lugubris	-17.4919	-149.8264	PF	2006
L. lugubris	-17.5676	-149.7943	PF	2006
L. lugubris	-17.5486	-149.7846	PF	2006
L. lugubris	-17.5207	-149.8015	PF	2006
L. lugubris	-17.4915	-149.8838	PF	2006
L. lugubris	-17.4878	-149.8432	PF	2006
L. lugubris	-5.368112	102.261614	ID	2003
L. lugubris	-5.345864	102.276364	ID	2003
L. lugubris	16.752666	-169.502963	UM	2001
L. lugubris	-17.51667	-149.86667	PF	1987
L. lugubris	-17.470714	-149.907495	PF	1987
L. lugubris	-17.494684	-149.91218	PF	1987
L. lugubris	-20.93333	165.33333	NC	1984
L. lugubris	-20.68333	164.93333	NC	1984
L. lugubris	3.65	-76.933333	CO	1977
L. lugubris	5.286585	162.981481	FM	1979
L. lugubris	5.340108	163.04336	FM	1979
L. lugubris	-14.340522	-170.785531	AS	1934
L. lugubris	-17.726858	177.435681	FJ	1975
L. lugubris	11.343538	162.331795	MH	1972
L. lugubris	21.41132	-157.79953	US	1972
L. lugubris	21.43244	-157.788803	US	1972
L. lugubris	21.433599	-157.788513	US	1972
L. lugubris	21.434771	-157.788605	US	1972
L. lugubris	3.866274	-159.338466	KI	1924
L. lugubris	19.633534	-155.98732	US	2015
L. lugubris	19.639994	-155.996926	US	2015
L. lugubris	-18.14166	178.44194	FJ	1967
L. lugubris	-11.233	142.116	AU	1981
L. lugubris	-21.383	-174.95	TO	1980
L. lugubris	-21.102979	-175.114751	TO	1980
L. lugubris	-12.2	96.85	CC	1979
L. lugubris	-12.2	96.866	CC	1979
L. lugubris	-8.4	160.6	SB	1979
L. lugubris	-8.366	160.566	SB	1979
L. lugubris	-12.166	96.916	CC	1979
L. lugubris	-13.188475	143.564279	AU	1979
L. lugubris	-11.488058	143.024844	AU	1979
L. lugubris	-11.767272	143.104164	AU	1979
L. lugubris	-12.227563	143.080077	AU	1979
L. lugubris	-12.183	96.816	CC	1979
L. lugubris	-12.15	96.816	CC	1979
L. lugubris	-12.15	96.916	CC	1979
L. lugubris	-17.65	-149.583	PF	1979
L. lugubris	-9.466	147.183	PG	1977
L. lugubris	-9.466	147.15	PG	1977
L. lugubris	-10.776422	151.765291	PG	1969
L. lugubris	-22.15	166.9	NC	1967
L. lugubris	-20.8	164.916	NC	1977
L. lugubris	-9.9	142.766	AU	1977
L. lugubris	-9.940776	142.178835	AU	1977
L. lugubris	-11.273776	142.937747	AU	1969
L. lugubris	-11.570096	143.023398	AU	1969
L. lugubris	-16.866	145.921805	AU	1969
L. lugubris	-12.244563	143.080077	AU	1969
L. lugubris	-17.666	146.166	AU	1969
L. lugubris	-10.533	142.216	AU	1975
L. lugubris	-10.183	142.266	AU	1975
L. lugubris	-9.933	144.033	AU	1974
L. lugubris	1.35	172.933	KI	1973
L. lugubris	-2.6	150.833	PG	1973
L. lugubris	-22.266	166.45	NC	1905
L. lugubris	-16.783	145.7	AU	1973
L. lugubris	-14.5	144.983	AU	1969
L. lugubris	-12.244563	143.114077	AU	1969
L. lugubris	-17.833	178.35	FJ	1905
L. lugubris	-16.766	145.983	AU	1967
L. lugubris	-5.3	150.05	PG	1969
L. lugubris	-17.633	178.816	FJ	1970
L. lugubris	-19	178.416	FJ	1970
L. lugubris	-17.5	146.083	AU	1966
L. lugubris	-21.67126	166.38653	NC	2012
L. lugubris	-21.67221	166.38505	NC	2012
L. lugubris	-21.67213	166.38548	NC	2012
L. lugubris	-22.29586	166.88112	NC	2011
L. lugubris	-17.483	146.066	AU	1966
L. lugubris	-21.59971	167.8861	NC	2003
L. lugubris	-20.9025	167.25611	NC	2003
L. lugubris	-19.71416	163.64527	NC	2002
L. lugubris	-20.24527	164.18304	NC	1998
L. lugubris	-20.08249	164.00083	NC	1998
L. lugubris	-20.61583	164.85	NC	1997
L. lugubris	-21.33388	164.97249	NC	1996
L. lugubris	-21.633	165.833	NC	1995
L. lugubris	-20.69221	164.9861	NC	1994
L. lugubris	-22.237939	166.60805	NC	1994
L. lugubris	-20.30361	164.09749	NC	1994
L. lugubris	-20.6311	164.87499	NC	1994
L. lugubris	-13.433	166.683	VU	1992
L. lugubris	-10.733	165.916	SB	1990
L. lugubris	-9.433	159.95	SB	1990
L. lugubris	-16.083	167.4	VU	1990
L. lugubris	-16.116	167.4	VU	1990
L. lugubris	-17.683	168.3	VU	1990
L. lugubris	-17.733	168.316	VU	1990
L. lugubris	-17.666	168.316	VU	1990
L. lugubris	-16.839126	178.26466	FJ	1990
L. lugubris	-17.366	177.133	FJ	1990
L. lugubris	-10.533	150.8	PG	1988
L. lugubris	-3.65	143.033	PG	1964
L. lugubris	-8.2	156.583	SB	1987
L. lugubris	-21.6	167.9	NC	1987
L. lugubris	-20.65	166.55	NC	1987
L. lugubris	-20.9	167.266	NC	1987
L. lugubris	-5.00555	145.74444	PG	1987
L. lugubris	-7.05	155.866	SB	1986
L. lugubris	-11.83147	96.81465	CC	1986
L. lugubris	-13.683	-172.2	WS	1984
L. lugubris	-16.433	179.383	FJ	1984
L. lugubris	-16.233	179.1	FJ	1984
L. lugubris	-12.501158	177.043716	FJ	1984
L. lugubris	-19.066	-169.933	NU	1984
L. lugubris	-17.871747	177.28699	FJ	1984
L. lugubris	-15.516	167.15	VU	1984
L. lugubris	-17.016	178.683	FJ	1983
L. lugubris	-18.133	178.416	FJ	1983
L. lugubris	-16.805126	178.29766	FJ	1983
L. lugubris	-13.816	-171.766	WS	1983
L. lugubris	1.341601	172.923741	KI	1983
L. lugubris	-0.533	166.933	NR	1983
L. lugubris	-11.75	160.416	SB	1981
L. lugubris	-8.35	157.266	SB	1981
L. lugubris	-8.266	157.5	SB	1981
L. lugubris	-8.616	150.85	PG	1970
L. lugubris	7.05	134.266667	PW	2014
L. lugubris	7.327267	134.4519	PW	2014
L. lugubris	7.04925	134.268667	PW	2014
L. lugubris	7.341433	134.47325	PW	2014
L. lugubris	7.04885	134.2671	PW	2013
L. lugubris	7.066567	134.282333	PW	2013
L. lugubris	7.3435	134.464133	PW	2014
L. lugubris	7.353717	134.464317	PW	2014
L. lugubris	7.3551	134.465283	PW	2014
L. lugubris	7.3342	134.457467	PW	2014
L. lugubris	7.362133	134.43815	PW	2013
L. lugubris	7.150341	134.348203	PW	2013
L. lugubris	1.872135	-157.427812	KI	2015
L. lugubris	-12.383	130.873	AU	2011
L. lugubris	-11.017	136.75	AU	1979
L. lugubris	-12.367	130.85	AU	2005
L. lugubris	3.613741	-76.91095	CO	1979
L. lugubris	3.60532	-77.197093	CO	1997
L. lugubris	3.983336	-76.949966	CO	1988
L. lugubris	3.6134	-76.91085	CO	1979
L. lugubris	3.900625	-77.356858	CO	2005
L. lugubris	10.99885	-74.84281	CO	2006
L. lugubris	3.842128	-77.200669	CO	2005
L. lugubris	3.42833	-76.535094	CO	1980
L. lugubris	3.45984	-77.1883	CO	1997
L. lugubris	-21.930832	-157.951277	CK	1996
L. lugubris	-10.0509	143.06957	AU	2009
L. lugubris	-9.908611	144.054167	AU	2009
L. lugubris	-20.654722	148.72	AU	2006
L. lugubris	-21.033333	165.4	NC	2004
L. lugubris	-25.075591	-130.089138	PN	2001
L. lugubris	-19.15	146.866667	AU	1998
L. lugubris	-16.93193	145.995517	AU	2000
L. lugubris	-17.916667	146.133333	AU	1973
L. lugubris	21.903433	-160.238605	US	1990
L. lugubris	-18.131869	178.416994	FJ	1989
L. lugubris	-20	-158.116667	CK	1989
L. lugubris	-14.604377	-145.215027	PF	1989
L. lugubris	-8.915378	-140.067154	PF	1989
L. lugubris	-8.933333	-140.022936	PF	1989
L. lugubris	-14.984844	-147.64561	PF	1989
L. lugubris	-17.531902	-149.566985	PF	1989
L. lugubris	-17.465237	-149.800313	PF	1989
L. lugubris	-19.998525	-158.116814	CK	1989
L. lugubris	-21.198509	-159.766781	CK	1989
L. lugubris	-18.866667	-159.766667	CK	1989
L. lugubris	-21.248509	-159.750114	CK	1989
L. lugubris	-17.898593	146.100841	AU	1989
L. lugubris	-19.148586	146.600839	AU	1999
L. lugubris	-16.765265	145.984172	AU	1975
L. lugubris	-12.21123	143.080744	AU	1983
L. lugubris	-20.015245	148.250822	AU	1998
L. lugubris	-17.631927	146.117507	AU	1998
L. lugubris	-16.925	145.773333	AU	1996
L. lugubris	-16.096115	150.013915	AU	1994
L. lugubris	-10.05	143.083333	AU	1987
L. lugubris	-4.081039	153.557416	PG	1977
L. lugubris	-12.183333	96.816667	CC	1980
L. lugubris	-12.1	96.883333	CC	1980
L. lugubris	-12.06957	96.851682	CC	1980
L. lugubris	-27.083333	-109.333333	CL	1980
L. lugubris	-9.483333	147.15	PG	1977
L. lugubris	-9.466667	147.183333	PG	1977
L. lugubris	3.70641	-76.42222	CO	2011
L. lugubris	4.23041	-76.2303	CO	2011
L. lugubris	3.57695	-76.46412	CO	2011
L. lugubris	3.60408	-76.45863	CO	2011
L. lugubris	4.18362	-76.25015	CO	2011
L. lugubris	4.28844	-76.20609	CO	2011
L. lugubris	3.98474	-76.29669	CO	2011
L. lugubris	3.97735	-76.297558	CO	2011
L. lugubris	3.469658	-76.3239	CO	2010
L. lugubris	4.1502	-76.23898	CO	2011
L. lugubris	7.150274	134.348236	PW	2013
L. lugubris	7.149408	134.350103	PW	2013
L. lugubris	7.149524	134.350136	PW	2013
L. lugubris	7.3379	134.456517	PW	2013
L. lugubris	7.043433	134.256733	PW	2012
L. lugubris	7.065817	134.283	PW	2013
L. lugubris	7.150141	134.348253	PW	2013
L. lugubris	7.04165	134.257083	PW	2012
L. lugubris	7.06625	134.283083	PW	2013
L. lugubris	7.334667	134.45775	PW	2013
L. lugubris	7.04895	134.267	PW	2012
L. lugubris	7.04785	134.265433	PW	2012
L. lugubris	7.339783	134.459983	PW	2013
L. lugubris	-7.07125	157.01265	SB	2014
L. lugubris	-8.680008	158.182237	SB	2014
L. lugubris	8.639407	-83.137665	CR	2001
L. lugubris	-20.276122	148.699905	AU	2014
L. lugubris	5.60512	-77.01697	CO	2011
L. lugubris	7.35465	134.463083	PW	2012
L. lugubris	7.447222	151.887222	FM	2012
L. lugubris	-4.361132	55.833549	SC	2002
L. lugubris	-4.688667	55.494347	SC	2002
L. lugubris	19.726387	-155.067795	US	2012
L. lugubris	-4.331348	55.744629	SC	2002
L. lugubris	21.333904	-157.800021	US	1971
L. lugubris	8.335517	-83.0751	CR	2011
L. lugubris	21.292155	-157.848555	US	2014
L. lugubris	21.3004	-157.814344	US	2014
L. lugubris	6.190167	-75.581778	CO	2010
L. lugubris	5.571889	-75.123778	CO	2010
L. lugubris	5.575367	-75.128967	CO	2010
L. lugubris	6.5236	-76.9744	CO	2002
L. lugubris	6.2192	-77.4078	CO	1999
L. lugubris	8.986464	-79.529069	PA	2013
L. lugubris	19.991498	-155.245485	US	2011
L. lugubris	8.613854	-80.113163	PA	2014
L. lugubris	13.465757	144.742126	GU	2011
L. lugubris	7.4923	134.636383	PW	2012
L. lugubris	7.102988	134.234229	PW	2012
L. lugubris	7.344433	134.466483	PW	2012
L. lugubris	7.097371	134.238112	PW	2012
L. lugubris	7.334217	134.4571	PW	2012
L. lugubris	7.196	134.370117	PW	2012
L. lugubris	7.196667	134.3769	PW	2012
L. lugubris	7.19665	134.3764	PW	2012
L. lugubris	7.19665	134.37665	PW	2012
L. lugubris	7.33795	134.456467	PW	2011
L. lugubris	7.327283	134.4518	PW	2011
L. lugubris	7.090203	134.273208	PW	2011
L. lugubris	7.097521	134.239329	PW	2011
L. lugubris	7.102438	134.234312	PW	2011
L. lugubris	7.097288	134.237896	PW	2011
L. lugubris	7.096305	134.237629	PW	2011
L. lugubris	7.096955	134.237896	PW	2011
L. lugubris	7.097205	134.238029	PW	2011
L. lugubris	7.34255	134.479717	PW	2010
L. lugubris	21.39	-157.74	US	1973
L. lugubris	19.66	-155.94	US	1969
L. lugubris	19.7	-155.08	US	1967
L. lugubris	20.02	-155.82	US	1967
L. lugubris	19.72	-155.08	US	1967
L. lugubris	20.1	-155.59	US	1967
L. lugubris	19.27	-155.25	US	1967
L. lugubris	19.64	-156.01	US	1967
L. lugubris	19.72	-155.09	US	1967
L. lugubris	6.91	134.13	PW	1944
L. lugubris	6.9	134.13	PW	1944
L. lugubris	7.190283	134.240083	PW	2011
L. lugubris	7.341517	134.472	PW	2011
L. lugubris	7.097455	134.238246	PW	2011
L. lugubris	7.341517	134.4721	PW	2011
L. lugubris	7.32725	134.451783	PW	2011
L. lugubris	7.097571	134.239429	PW	2011
L. lugubris	7.097705	134.239529	PW	2011
L. lugubris	7.097488	134.239296	PW	2011
L. lugubris	7.097471	134.239412	PW	2011
L. lugubris	7.097471	134.239329	PW	2011
L. lugubris	7.1963	134.370167	PW	2011
L. lugubris	7.090567	134.2773	PW	2011
L. lugubris	7.119883	134.360683	PW	2010
L. lugubris	7.335217	134.4564	PW	2010
L. lugubris	7.339633	134.462467	PW	2010
L. lugubris	7.337256	134.453328	PW	2010
L. lugubris	7.327317	134.452083	PW	2010
L. lugubris	7.342033	134.47315	PW	2010
L. lugubris	-6.233	149.533	PG	1966
L. lugubris	0.083333	-80.050003	EC	1990
L. lugubris	21.4804	-158.1944	US	1982
L. lugubris	8.774528	167.741614	MH	1950
L. lugubris	21.37975	-157.78237	US	1999
L. lugubris	19.603652	-155.97431	US	1987
L. lugubris	16.7567	-169.5331	UM	1964
L. lugubris	19.3	166.6167	UM	1968
L. lugubris	8.724509	167.716625	MH	1964
L. lugubris	22.2149	-159.4871	US	1972
L. lugubris	11.528526	165.377886	MH	1952
L. lugubris	0.1947	-176.4794	UM	1964
L. lugubris	21.33498	-157.7214	US	1964
L. lugubris	21.38688	-157.92186	US	1902
L. lugubris	-13.859522	-171.767603	WS	1902
L. lugubris	10.460833	122.703056	PH	1967
L. lugubris	10.120833	124.5544	PH	1967
L. lugubris	10.089439	124.508889	PH	1967
L. lugubris	10.1287	124.542	PH	1967
L. lugubris	10.1253	124.542	PH	1967
L. lugubris	10.1687	124.354	PH	1967
L. lugubris	9.961389	124.5711	PH	1967
L. lugubris	10.2403	124.384	PH	1967
L. lugubris	10.113	124.559	PH	1967
L. lugubris	10.124	124.554439	PH	1967
L. lugubris	10.1209	124.561	PH	1967
L. lugubris	9.5642	123.727495	PH	1967
L. lugubris	9.138889	123.6925	PH	1967
L. lugubris	9.133331	123.6333	PH	1966
L. lugubris	9.078611	123.272778	PH	1966
L. lugubris	9.861667	122.386389	PH	1966
L. lugubris	9.482219	123.182219	PH	1964
L. lugubris	9.59245	123.15	PH	1964
L. lugubris	9.596339	123.151	PH	1963
L. lugubris	1.10046	154.821536	FM	1954
L. lugubris	15.230069	145.746267	MP	1956
L. lugubris	21.30405	-157.72392	US	1955
L. lugubris	21.29701	-157.81685	US	1955
L. lugubris	9.310278	123.308	PH	1954
L. lugubris	-14.279883	-170.690775	AS	1954
L. lugubris	11.494998	165.339926	MH	1946
L. lugubris	13.381389	144.654722	GU	1952
L. lugubris	6.984488	171.697972	MH	1950
L. lugubris	-14.277783	-170.706033	AS	1949
L. lugubris	-9.454683	160.208369	SB	1944
L. lugubris	11.628202	165.547364	MH	1947
L. lugubris	13.443958	144.794478	GU	1948
L. lugubris	15.010914	145.631547	MP	1945
L. lugubris	-22.300914	166.443433	NC	1940
L. lugubris	5.880019	-162.074847	UM	1933
L. lugubris	-10.880131	-165.847792	CK	1933
L. lugubris	-11.662786	160.311969	SB	1933
L. lugubris	9.139844	-79.768719	PA	1932
L. lugubris	-27.133333	-109.416667	CL	1935
L. lugubris	-27.124836	-109.274153	CL	1935
L. lugubris	-23.108311	-134.970264	PF	1934
L. lugubris	-27.601394	-144.344853	PF	1934
L. lugubris	-18.106936	-140.905775	PF	1934
L. lugubris	3.857222	-159.363889	KI	1924
L. lugubris	6.552261	121.859489	PH	1920
L. lugubris	6.548917	121.864819	PH	1920
L. lugubris	6.543861	121.877058	PH	1921
L. lugubris	-17.345303	-145.515769	PF	1921
L. lugubris	-18.647478	-173.983375	TO	1921
L. lugubris	-21.092536	-175.031344	TO	1921
L. lugubris	-21.088172	-175.0224	TO	1921
L. lugubris	-21.141542	-175.043897	TO	1921
L. lugubris	-21.090485	-175.101197	TO	1920
L. lugubris	-21.3709	-174.921861	TO	1920
L. lugubris	-19.803183	-174.349028	TO	1920
L. lugubris	-21.148378	-175.198975	TO	1921
L. lugubris	22.06741	-159.53649	US	1919
L. lugubris	21.25972	-157.8175	US	1917
L. lugubris	21.3015	-157.8503	US	1917
L. lugubris	-20.444667	164.222389	NC	2005
L. lugubris	7.048883	134.267067	PW	2009
L. lugubris	7.049083	134.267783	PW	2009
L. lugubris	7.04915	134.2682	PW	2009
L. lugubris	7.049183	134.2685	PW	2009
L. lugubris	7.0408	134.253783	PW	2009
L. lugubris	7.040517	134.253683	PW	2009
L. lugubris	7.0389	134.253417	PW	2009
L. lugubris	7.03955	134.25315	PW	2009
L. lugubris	7.038967	134.25305	PW	2009
L. lugubris	7.3272	134.45125	PW	2009
L. lugubris	7.3277	134.452583	PW	2009
L. lugubris	7.328517	134.4532	PW	2009
L. lugubris	7.099988	134.235679	PW	2009
L. lugubris	7.339783	134.460167	PW	2009
L. lugubris	7.198222	134.371147	PW	2009
L. lugubris	7.32515	134.450683	PW	2009
L. lugubris	7.327267	134.451883	PW	2009
L. lugubris	7.282858	134.312365	PW	2009
L. lugubris	7.340683	134.557567	PW	2008
L. lugubris	7.282335	134.312493	PW	2008
L. lugubris	7.328478	134.451475	PW	2008
L. lugubris	7.22255	134.39545	PW	2008
L. lugubris	7.622583	134.642317	PW	2008
L. lugubris	7.088303	134.278558	PW	2008
L. lugubris	7.3351	134.457583	PW	2008
L. lugubris	7.190086	134.240411	PW	2008
L. lugubris	7.185317	134.238883	PW	2008
L. lugubris	7.337583	134.457011	PW	2008
L. lugubris	7.190311	134.2406	PW	2008
L. lugubris	7.1903	134.23985	PW	2008
L. lugubris	7.120533	134.359933	PW	2008
L. lugubris	7.118933	134.360983	PW	2007
L. lugubris	7.115658	134.362992	PW	2007
L. lugubris	7.100671	134.235896	PW	2007
L. lugubris	7.099071	134.237129	PW	2007
L. lugubris	7.09751	134.239446	PW	2007
L. lugubris	8.077567	134.7176	PW	2007
L. lugubris	7.32735	134.451867	PW	2007
L. lugubris	7.3356	134.502067	PW	2007
L. lugubris	7.335233	134.495	PW	2007
L. lugubris	7.334822	134.457836	PW	2007
L. lugubris	5.876436	-162.087457	UM	2008
L. lugubris	5.876152	-162.088325	UM	2008
L. lugubris	5.876702	-162.089098	UM	2008
L. lugubris	5.876922	-162.090246	UM	2008
L. lugubris	5.877246	-162.090727	UM	2008
L. lugubris	5.87555	-162.09166	UM	2008
L. lugubris	5.88754	-162.08643	UM	2007
L. lugubris	5.88772	-162.08718	UM	2007
L. lugubris	5.8741	-162.07639	UM	2007
L. lugubris	5.876886	-162.089542	UM	2007
L. lugubris	5.89105	-162.06623	UM	2007
L. lugubris	5.87538	-162.07476	UM	2007
L. lugubris	5.87499	-162.07361	UM	2007
L. lugubris	5.89234	-162.07054	UM	2007
L. lugubris	5.87659	-162.05963	UM	2007
L. lugubris	9.881761	123.413	PH	1965
L. lugubris	5.875461	-162.072369	UM	2007
L. lugubris	5.875219	-162.0707	UM	2007
L. lugubris	5.87585	-162.075619	UM	2007
L. lugubris	5.884189	-162.053389	UM	2007
L. lugubris	5.881169	-162.057289	UM	2007
L. lugubris	5.883231	-162.053972	UM	2007
L. lugubris	5.884461	-162.0518	UM	2007
L. lugubris	5.880481	-162.0587	UM	2007
L. lugubris	5.88645	-162.054419	UM	2007
L. lugubris	5.885339	-162.053019	UM	2007
L. lugubris	5.888569	-162.099969	UM	2007
L. lugubris	5.881781	-162.103231	UM	2007
L. lugubris	5.884589	-162.099781	UM	2007
L. lugubris	5.887219	-162.098761	UM	2007
L. lugubris	5.875381	-162.074761	UM	2007
L. lugubris	5.888142	-162.088469	UM	2007
L. lugubris	5.87538	-162.07476	UM	2007
L. lugubris	-0.543061	166.950258	NR	2007
L. lugubris	-0.529808	166.916711	NR	2007
L. lugubris	-0.536886	166.910561	NR	2006
L. lugubris	-0.538747	166.910461	NR	2006
L. lugubris	5.87649	-162.06172	UM	2006
L. lugubris	5.88285	-162.05553	UM	2006
L. lugubris	5.87749	-162.06024	UM	2006
L. lugubris	5.87909	-162.06152	UM	2006
L. lugubris	5.88527	-162.05686	UM	2006
L. lugubris	5.875936	-162.088597	UM	2006
L. lugubris	5.88634	-162.05813	UM	2006
L. lugubris	5.87819	-162.05952	UM	2006
L. lugubris	5.88242	-162.05576	UM	2006
L. lugubris	5.88581	-162.05159	UM	2006
L. lugubris	5.87937	-162.06144	UM	2006
L. lugubris	5.87625	-162.104	UM	2006
L. lugubris	5.88824	-162.08834	UM	2006
L. lugubris	5.88302	-162.05528	UM	2006
L. lugubris	5.876456	-162.090847	UM	2006
L. lugubris	5.875786	-162.097697	UM	2006
L. lugubris	5.876316	-162.086267	UM	2006
L. lugubris	5.876326	-162.095767	UM	2006
L. lugubris	5.88053	-162.05821	UM	2006
L. lugubris	5.88961	-162.09906	UM	2006
L. lugubris	5.89113	-162.06618	UM	2006
L. lugubris	5.876886	-162.095547	UM	2006
L. lugubris	5.8896	-162.08923	UM	2006
L. lugubris	5.88932	-162.08576	UM	2006
L. lugubris	-22.287289	167.014797	NC	1985
L. lugubris	7.150208	134.348253	PW	2006
L. lugubris	7.158174	134.359969	PW	2006
L. lugubris	7.158191	134.359619	PW	2006
L. lugubris	7.0407	134.25395	PW	2006
L. lugubris	6.985533	134.221217	PW	2006
L. lugubris	7.352667	134.464533	PW	2006
L. lugubris	7.367008	134.517383	PW	2006
L. lugubris	7.49235	134.6361	PW	2005
L. lugubris	6.901167	134.129633	PW	2005
L. lugubris	6.888733	134.127967	PW	2005
L. lugubris	7.098055	134.236146	PW	2005
L. lugubris	7.097471	134.238429	PW	2005
L. lugubris	7.097521	134.239362	PW	2005
L. lugubris	7.096455	134.237796	PW	2005
L. lugubris	7.097271	134.239712	PW	2005
L. lugubris	7.719033	134.608183	PW	2005
L. lugubris	7.053517	134.259567	PW	2006
L. lugubris	7.191067	134.2404	PW	2004
L. lugubris	7.341717	134.473467	PW	2004
L. lugubris	7.343483	134.464433	PW	2004
L. lugubris	7.339767	134.475417	PW	2004
L. lugubris	7.208414	134.372819	PW	2004
L. lugubris	7.34645	134.4809	PW	2004
L. lugubris	7.342944	134.467089	PW	2004
L. lugubris	7.32765	134.452417	PW	2004
L. lugubris	7.344967	134.491867	PW	2004
L. lugubris	7.344767	134.48265	PW	2004
L. lugubris	7.120417	134.359917	PW	2004
L. lugubris	7.340017	134.459783	PW	2004
L. lugubris	7.339717	134.458917	PW	2004
L. lugubris	7.217083	134.3838	PW	2004
L. lugubris	7.109694	134.347058	PW	2004
L. lugubris	7.328136	134.452922	PW	2003
L. lugubris	7.342742	134.466992	PW	2003
L. lugubris	-14.2572	-169.42568	AS	2002
L. lugubris	-22.529167	167.426389	NC	2003
L. lugubris	-22.151339	166.245531	NC	2003
L. lugubris	-21.696061	166.426072	NC	2003
L. lugubris	-21.595	166.202078	NC	2003
L. lugubris	-21.599722	167.886111	NC	2003
L. lugubris	-20.9025	167.256111	NC	2003
L. lugubris	-19.714056	163.645194	NC	2002
L. lugubris	-20.082833	163.984778	NC	2001
L. lugubris	-20.420083	164.217917	NC	2001
L. lugubris	-21.256944	165.619167	NC	2003
L. lugubris	-20.751389	165.104722	NC	2003
L. lugubris	-21.621667	166.260833	NC	2002
L. lugubris	1.102389	154.799977	FM	1996
L. lugubris	1.101139	154.79991	FM	1996
L. lugubris	1.103182	154.821633	FM	1996
L. lugubris	1.11186	154.810066	FM	1996
L. lugubris	1.104128	154.80013	FM	1996
L. lugubris	1.107445	154.80001	FM	1996
L. lugubris	1.111899	154.813786	FM	1996
L. lugubris	1.103257	154.801438	FM	1996
L. lugubris	1.105035	154.803308	FM	1996
L. lugubris	1.112896	154.808608	FM	1996
L. lugubris	1.096028	154.818061	FM	1996
L. lugubris	1.09032	154.799927	FM	1996
L. lugubris	1.111024	154.817161	FM	1996
L. lugubris	1.115296	154.817567	FM	1996
L. lugubris	1.120463	154.818694	FM	1996
L. lugubris	1.094509	154.812158	FM	1996
L. lugubris	1.093609	154.810374	FM	1996
L. lugubris	1.092551	154.808233	FM	1996
L. lugubris	1.090739	154.804874	FM	1996
L. lugubris	1.120754	154.799375	FM	1996
L. lugubris	1.109752	154.816919	FM	1996
L. lugubris	1.10808	154.816425	FM	1996
L. lugubris	1.094962	154.813336	FM	1996
L. lugubris	1.101589	154.827602	FM	1996
L. lugubris	5.807833	157.371114	FM	1998
L. lugubris	7.594547	155.153526	FM	1997
L. lugubris	5.829646	157.337217	FM	1998
L. lugubris	5.786322	157.343092	FM	1998
L. lugubris	5.796006	157.341942	FM	1998
L. lugubris	5.786972	157.156486	FM	1998
L. lugubris	-20.395233	164.570597	NC	1998
L. lugubris	-20.615833	164.85	NC	1997
L. lugubris	10.283331	124.0667	PH	1971
L. lugubris	9.748881	122.469	PH	1971
L. lugubris	9.3839	123.092	PH	1964
L. lugubris	2.007464	-157.397253	KI	1994
L. lugubris	7.062978	171.552264	MH	1991
L. lugubris	7.336675	134.476333	PW	1991
L. lugubris	-21.364397	-174.938294	TO	1981
L. lugubris	-9.407609	147.171579	PG	1991
L. lugubris	-5.154476	145.800831	PG	1991
L. lugubris	7.049467	171.565499	MH	1991
L. lugubris	7.06278	171.55192	MH	1993
L. lugubris	11.344016	162.334905	MH	1972
L. lugubris	-16.644894	178.822294	FJ	1985
L. lugubris	-20.636225	-178.72235	FJ	1988
L. lugubris	-18.129242	178.468147	FJ	1976
L. lugubris	-17.607408	177.457292	FJ	1985
L. lugubris	-18.122239	178.463875	FJ	1975
L. lugubris	-16.963806	177.34355	FJ	1989
L. lugubris	21.34021	-157.78651	US	1988
L. lugubris	-21.206542	-159.798689	CK	1987
L. lugubris	-21.233964	-159.778472	CK	1987
L. lugubris	-18.119844	178.456469	FJ	1978
L. lugubris	-18.145094	178.4262	FJ	1987
L. lugubris	-16.1867	179.612036	FJ	1985
L. lugubris	-16.587306	179.314433	FJ	1978
L. lugubris	-21.204414	-159.752139	CK	1991
L. lugubris	-21.208406	-159.776064	CK	1991
L. lugubris	6.963814	158.208769	FM	1991
L. lugubris	-22.589539	167.425194	NC	1992
L. lugubris	-13.744722	-172.217322	WS	1990
L. lugubris	-13.701242	-172.201292	WS	1990
L. lugubris	-14.690372	-145.237719	PF	1989
L. lugubris	-17.2912	-178.986014	FJ	1989
L. lugubris	-22.3	166.833333	NC	1985
L. lugubris	-17.970936	178.075956	FJ	1988
L. lugubris	-18.223467	177.766022	FJ	1988
L. lugubris	-17.781164	177.432242	FJ	1988
L. lugubris	-18.049839	178.530242	FJ	1988
L. lugubris	-18.149014	178.444981	FJ	1988
L. lugubris	-17.684261	178.785	FJ	1988
L. lugubris	-18.096794	178.389469	FJ	1988
L. lugubris	-17.73845	168.314069	VU	1988
L. lugubris	-17.492942	168.48885	VU	1988
L. lugubris	-17.538928	168.447689	VU	1988
L. lugubris	-17.737119	168.320747	VU	1988
L. lugubris	-17.737739	168.185222	VU	1988
L. lugubris	-13.9859	-171.723483	WS	1988
L. lugubris	-20.916336	165.292819	NC	1986
L. lugubris	-20.936883	165.349744	NC	1986
L. lugubris	-20.9121	165.294956	NC	1986
L. lugubris	7.600566	155.155098	FM	1986
L. lugubris	-22.3032	166.445133	NC	1985
L. lugubris	24.32597	124.08861	JP	1983
L. lugubris	-17.746636	177.168767	FJ	1982
L. lugubris	11.9702	121.919	PH	1970
L. lugubris	10.806667	124.565	PH	1968
L. lugubris	10.630556	124.410556	PH	1968
L. lugubris	11.168333	123.719667	PH	1968
L. lugubris	3.880417	-159.321712	KI	1924
L. lugubris	10.6	124.316667	PH	1966
L. lugubris	10.251944	123.949439	PH	1971
L. lugubris	10.254439	123.941111	PH	1971
L. lugubris	9.585539	123.148	PH	1963
L. lugubris	9.779581	123.508	PH	1970
L. lugubris	9.773589	123.513	PH	1970
L. lugubris	9.786389	123.499	PH	1970
L. lugubris	9.802189	123.481	PH	1970
L. lugubris	9.46431	123.339255	PH	1970
L. lugubris	9.644931	124.363	PH	1970
L. lugubris	10.0151	124.471	PH	1970
L. lugubris	9.789111	123.494	PH	1970
L. lugubris	12.055833	121.914439	PH	1970
L. lugubris	-9.081979	143.20942	PG	1969
L. lugubris	11.588611	123.327222	PH	1968
L. lugubris	11.2803	123.165	PH	1968
L. lugubris	11.3005	123.166	PH	1968
L. lugubris	11.448333	123.260278	PH	1968
L. lugubris	10.511111	122.7375	PH	1968
L. lugubris	10.4061	122.579	PH	1968
L. lugubris	10.310278	123.949439	PH	1969
L. lugubris	10.283331	124.066669	PH	1969
L. lugubris	11.4934	123.206	PH	1969
L. lugubris	7.3625	134.42916	PW	1996
L. lugubris	7.34027	134.47777	PW	1996
L. lugubris	7.333	134.47221	PW	1996
L. lugubris	7.366	134.55	PW	1996
L. lugubris	6.966	158.20833	FM	1996
L. lugubris	6.966	158.20277	FM	1996
L. lugubris	6.96111	158.20833	FM	1996
L. lugubris	7.490004	134.521407	PW	1996
L. lugubris	7.35416	134.49305	PW	1996
L. lugubris	7.33888	134.45833	PW	1996
L. lugubris	7.35833	134.516	PW	1996
L. lugubris	-8.3167	157.2667	SB	1968
L. lugubris	-8.8667	160.7333	SB	1968
L. lugubris	-6.631823	155.634401	PG	1966
L. lugubris	10.644941	-83.642151	CR	1974
L. lugubris	-8.3167	157.2833	SB	1968
L. lugubris	-8.8833	160.733	SB	1968
L. lugubris	-9.1333	159.8167	SB	1968
L. lugubris	-9.5167	160.0667	SB	1968
L. lugubris	-9.8667	160.8	SB	1968
L. lugubris	-9.4333	159.95	SB	1968
L. lugubris	-9.8	160.8667	SB	1968
L. lugubris	-9.8167	160.8333	SB	1968
L. lugubris	-6.723589	147.000027	PG	1966
L. lugubris	-6.729785	155.683124	PG	1966
L. lugubris	-6.664524	155.719821	PG	1966
L. lugubris	-5.780999	154.752735	PG	1963
L. lugubris	21.89358	-159.40479	US	1983
L. lugubris	21.38861	-157.91772	US	1980
L. lugubris	21.37263	-157.83366	US	1986
L. lugubris	21.91824	-159.52327	US	1987
L. lugubris	21.16203	-157.00576	US	1989
L. lugubris	-9.480526	147.153365	PG	1977
L. lugubris	21.06118	-156.82923	US	1989
L. lugubris	21.88374	-159.46277	US	1988
L. lugubris	20.55944	-156.57617	US	1989
L. lugubris	21.67963	-157.94564	US	1930
L. lugubris	-7.86822	143.250858	PG	1972
L. lugubris	-9.322969	142.60469	PG	1973
L. lugubris	-9.46558	147.16179	PG	1974
L. lugubris	9.656567	-82.751633	CR	2010
L. lugubris	20.0268	-155.8171	US	1966
L. lugubris	-16.7833	145.7	AU	1971
L. lugubris	-16.938156	150.016892	AU	1985
L. lugubris	8.715033	-83.485283	CR	2008
L. lugubris	4.236089	100.604253	MY	1958
L. lugubris	1.34806	103.78833	SG	2003
L. lugubris	1.34713	103.77774	SG	2001
L. lugubris	21.3927	-157.7453	US	1945
L. lugubris	21.32333	-158.08841	US	1944
L. lugubris	21.45012	-158.176	US	1944
L. lugubris	21.33526	-157.97344	US	1945
L. lugubris	21.29082	-157.81808	US	1946
L. lugubris	21.44892	-157.74959	US	1945
L. lugubris	21.139	-156.7175	US	1945
L. lugubris	-20.262777	148.837222	AU	2008
L. lugubris	3.388116	-76.5491	CO	2010
L. lugubris	4.083333	-76.2	CO	2010
L. lugubris	10.270972	-68.001555	VE	2009
L. lugubris	10.983333	-74.8	CO	2006
L. lugubris	-1.438138	-48.491666	BR	2015
L. lugubris	-1.549097	-48.47815	BR	2015
L. lugubris	-1.454575	-48.472647	BR	2015
L. lugubris	-1.457069	-48.496061	BR	2015
L. lugubris	5.83373	-55.180913	SR	2015
L. lugubris	5.828788	-55.143619	SR	2007
L. lugubris	4.94405	-55.17063	SR	2015
L. lugubris	16.247	-61.52	French West Indies	2011
L. lugubris	16.242277	-61.537805	French West Indies	2013
L. lugubris	16.205555	-61.499222	French West Indies	2014
L. lugubris	16.317388	-61.697777	French West Indies	2013
L. lugubris	11.167658	-74.230444	CO	2015
L. lugubris	10.983333	-74.816666	CO	2012
L. lugubris	9.3025	-75.383888	CO	2012
L. lugubris	9.425277	-75.6225	CO	2012
L. lugubris	4.893516	-73.2812	CO	2006
L. lugubris	5.571888	-75.123777	CO	2012
L. lugubris	6.190166	-75.581777	CO	2013
L. lugubris	-1.032966	-77.669347	EC	2014
L. lugubris	-0.322908	-78.995275	EC	2014
L. lugubris	0.879122	-78.471438	EC	2014
L. lugubris	1.089333	-78.989877	EC	1966
L. lugubris	0.968916	-79.65165	EC	1968
L. lugubris	-0.901119	-89.611002	EC	1992
L. lugubris	-0.743538	-90.31075	EC	1991
L. lugubris	0.291483	-90.492991	EC	2014
L. lugubris	-0.957152	-90.967002	EC	1990
L. lugubris	-0.957338	-90.967377	EC	2011
L. lugubris	9.0052	-79.580494	PA	1966
L. lugubris	9.353013	-79.903719	PA	1966
L. lugubris	9.366691	-79.949763	PA	1961
L. lugubris	8.600902	-80.129619	PA	2002
L. lugubris	9.340691	-82.240605	PA	2010
L. lugubris	8.604261	-83.113377	CR	2003
L. lugubris	8.564413	-83.465369	CR	2004
L. lugubris	9.738305	-82.840838	CR	2010
L. lugubris	9.432038	-84.16118	CR	2002
L. lugubris	9.991138	-83.035488	CR	2010
L. lugubris	12.015266	-83.760161	NI	1976
L. lugubris	12.173252	-83.052247	NI	1977
L. lugubris	12.474792	-83.422516	NI	1993
L. lugubris	27.289111	-80.36475	US	2011
L. lugubris	6.076145	169.598932	MH	1891
L. lugubris	-13.61019	-172.44128	WS	1925
L. lugubris	1.426131	173.052468	KI	1891
L. lugubris	-21.2795	165.63097	NC	1978
L. lugubris	-19.7	63.41667	MU	1981
L. lugubris	-21.34222	-174.95548	TO	1984
L. lugubris	-13.83524	-171.76835	WS	1984
L. lugubris	-15.57376	-175.63388	TO	1984
L. lugubris	-21.34045	-174.94569	TO	1984
L. lugubris	-18.12722	178.44564	FJ	1985
L. lugubris	9.11667	-79.7	PA	1986
L. lugubris	-17.52732	-149.5192	PF	1988
L. lugubris	-0.58139	130.62002	ID	2000
L. lugubris	9.83411	98.45066	TH	2008
L. lugubris	23.11706	-82.40227	CU	2017
