# Supplementary material for: Continuous expansion of the geographic range linked to realized niche expansion in the invasive Mourning gecko Lepidodactylus lugubris (Duméril & Bibron, 1836)
Source: PLoS One. 2020 Jul 6;15(7):e0235060. doi: 10.1371/journal.pone.0235060 (PMC7337341; doi:10.1371/journal.pone.0235060)
Supplement: S1 Text — R code used to build the hypervolumes. (TXT) [file pone.0235060.s003.txt]

    ##############################################################################################
# hypervolumes are generated from multiple species records and added to a hypervolumes list.

##############################################################################################
#packages loading

library(ade4)
library(dismo)
library(grDevices)    
library(hypervolume)
library(lattice)
library(maps)
library(raster)
library(shapefiles)
library(ecospat)

#Settings

WDIR <- "E:/AllHyp4"		# working directory path

CLIMDAT <- "E:/ClimateData_2.5"		# path folder with to climate layers
PREFIX <- "lugubris"						# prefix for output file names

PCACLIM = F								# TRUE | FALSE (if TRUE perform PCA on observed variables)
ZSTAND = F								# TRUE | FALSE (if TRUE z-transform climate layers)
TRANGE = F								# TRUE | FALSE (if TRUE it will be accounted for predictions outside of the training range)
NULLMOD = F								# TRUE | FALSE (if TRUE null model will be calculated)
my.showrandom = F
BIOCLIMMASK = T           # TRUE | FALSE (if TRUE predictors will be masked by bioclim overall model to reduce projection space) 

BANDW <- 0.5								# set bandwidth
NBACK  = 1000								# n background points
BUFDIST <- 200000						# buffer distance in m
MINNRRECORDS <- 5           # minimum number of records which can be considered
ALLREC <- read.csv(file="E:/AllHyp4/2017.csv", header=TRUE, sep=",")
##############################################################################################
HypList<- list() #create hypervolume list to store all HV to compare
kntr<- 1     

setwd(WDIR)

fileNames <- dir(WDIR,"*.csv") #files with species presence records

# load grids from folder
  grids <- list.files(path = CLIMDAT, pattern = 'asc', full.names = TRUE)
  predictors <- stack(grids)
  namespredictors <- names(predictors)
  
# clip by bioclim overall model
if (BIOCLIMMASK == TRUE){
    bc <- bioclim(predictors, ALLREC[,3:2])
    bc.map <- predict(bc, predictors)
    writeRaster(bc.map, "Bioclim.tif", overwrite=T)
    bc.map.rcl <- bc.map 
    bc.map.rcl[bc.map.rcl > 0.0001] <- 1
    fun <- function(x) { x[x<0.5] <- NA; return(x)}
    bc.map.rcl <- calc(bc.map.rcl, fun)
    writeRaster(bc.map.rcl, "Bioclim.mask.tif", overwrite=T)

  	for (i in 1:nlayers(predictors)) {
  		predictors[[i]] <- predictors[[i]] * bc.map.rcl
  	}
    names(predictors) <- namespredictors
}


###############################################################################
  # Extract values from Species presence points
  ###############################################################################
  # extract values from points
  back_clim <- extract(predictors, ALLREC[,3:2])
  back_clim_xy <- cbind(ALLREC, back_clim)
  write.csv(back_clim_xy, file = paste("_Background.csv", sep=""))
  back_clim_xy <- na.omit(back_clim_xy)
  
  ###############################################################################
  # Compute PCA
  ###############################################################################
  pca <- princomp(back_clim, cor=T)
  
  ###############################################################################
  # Check PCA results
  ###############################################################################
  
  # PCs with eigenvalues >= 1
  eig <- pca$sdev^2
  eig1 <- sum(as.vector(eig)>=1)
  
  # compute explained variance per PC                 
  exp.variance <- c()
  for (i in 1:length(eig)) {                        
    exp.variance.i <- eig[i]/sum(as.vector(eig))*100
    exp.variance <- cbind(exp.variance, exp.variance.i)
  }
  
  # factor loadings
  factor_loadings <- c()
  factor_loadings <- cbind(factor_loadings, colnames(back_clim_xy[,4:ncol(back_clim_xy)]))
  yy <- data.frame(pca$scores[,1:eig1])
  for (i in 1:ncol(yy)) {
    xPC <- c()
    for (k in 4:ncol(back_clim_xy)) {
      xPC <- c(xPC, cor.test(back_clim_xy[,k],yy[,i])$estimate)    
    }
    factor_loadings <- cbind(factor_loadings, xPC)
  }
  colnames(factor_loadings) <- c("", colnames(yy))
  
  factor_loadings <- rbind(factor_loadings, c("Eigenvalues", eig[1:eig1]), c("Explained Variance", exp.variance[1:eig1]))
  write.csv(factor_loadings, file = paste(PREFIX, "pca.summary.csv", sep = "."), row.names = FALSE)
  
  # bind PC coords to records
  back_clim_xy <- cbind(back_clim_xy[,1:3], pca$scores[,1:eig1]) 
  
  # project PCA model
  PCs <- predict(predictors, pca, index = 1:eig1)          
  predictors <- stack(PCs)
  climatevalues <- data.frame(getValues(predictors))
  for (i in 1:eig1) {
    writeRaster(PCs[[i]], filename = paste("PC", i, ".asc", sep=""), datatype = 'FLT4S', overwrite = TRUE)
  }
  
  write.csv(back_clim_xy, paste(PREFIX, "clim.records.csv", sep = "."), row.names = FALSE)


###############################################################################

#Loop for hypervolumes construction


for (i in fileNames) {
  fileName = i
  naMe<- gsub (".csv","", fileName)
  DATDIR<- paste("E:/AllHyp4/", i, sep = "")
  DAT<- DATDIR

 
  ##############################################################################
  # load and prepare data
  ##############################################################################
  dir.create(paste("E:/AllHyp4/",naMe, sep = ""), showWarnings = TRUE)
  NewWd<- paste("E:/AllHyp4/",naMe, sep = "")
  setwd(NewWd)
  
 
  my.data.full <- read.csv(DAT, header = TRUE)
  my.data <- my.data.full[,1:3]

  ###############################################################################
  # Extract values from Species presence points
  ###############################################################################
  # extract values from points
  back_clim <- extract(predictors, my.data[,3:2])
  back_clim_xy <- cbind(my.data, back_clim)
  write.csv(back_clim_xy, file = paste(naMe,"_Background.csv", sep=""))
  back_clim_xy <- na.omit(back_clim_xy)
  
 
 
  ##########################################################################
  # CALCULATE HYPERVOLUME
  ##########################################################################
   
  minmax <- list()
  for (j in 4:ncol(back_clim_xy)) {
    minmax.j <- c(min(back_clim_xy[,j]), max(back_clim_xy[,j]))
    minmax[[j-3]] <- minmax.j
  }
  
  # vector with species
  content <- table(back_clim_xy[,1])
  content <- as.data.frame(content)
  content <-  content[with(content,order(-Freq, Var1)),]
  content <- subset(content, content$Freq >= MINNRRECORDS)
  species <- as.vector(content[,1])
  
  
  for (i in 1:length(species)) {
    back_clim_xy.sp.i <- subset(back_clim_xy, Species == species[i]) 
    back_clim_xy.sp.i <- na.omit(back_clim_xy.sp.i[,4:ncol(back_clim_xy.sp.i)])
    sp.i <- hypervolume_svm(back_clim_xy.sp.i, name = naMe, svm.nu = 0.01, svm.gamma = 0.5, verbose = TRUE)
  
    
    #plot hypervolume and save a jpeg image
    
    jpeg(file = paste(NewWd, "plot.jpeg", sep = ""))
    plot(sp.i, npmax_data = 10000, npmax_random = 10000, showdensity = TRUE, showdata = TRUE, legend = FALSE, varlims = minmax)
    dev.off()

    
    
    
    HypList[[kntr]]<- sp.i    #adding each hypervolume to the list, kntr is counter for elements in the list
    kntr<- kntr+ 1
    
    }
  
}


#create hypervolume list containing all hypervolumes

HVs<- new("HypervolumeList")
HVs<- hypervolume_join(HypList[[1]],HypList[[2]],HypList[[3]],HypList[[4]],HypList[[5]],HypList[[6]],HypList[[7]],HypList[[8]])


#Plot all hypervolumes

plot.HypervolumeList(HVs, num.points.max.data = 10000, num.points.max.random = 10000, show.axes = TRUE, show.data = FALSE, show.density = TRUE, show.legend = TRUE, dark.factor = 0.5, cex.legend = 1, cex.names = 1, show.random = FALSE, cex.centroid = 1.5)
